# Supplementary material for: Biotin-Linked Ursolic Acid Conjugates as Selective Anticancer Agents and Target-Identification Tools for Cancer Therapy
Source: Molecules. 2025 Nov 28;30(23):4588. doi: 10.3390/molecules30234588 (PMC12692861; doi:10.3390/molecules30234588)
Supplement: Supplementary file 1 [file molecules-30-04588-s001.zip]

Archive with 1 entries (1 files):
- molecules-3990853-supplementary.pdf
